# Supplementary material for: Case Report: Can early full-course tocilizumab therapy reverse vascular stenosis in Takayasu arteritis?
Source: Front Immunol. 2025 Jun 26;16:1593770. doi: 10.3389/fimmu.2025.1593770 (PMC12240941; doi:10.3389/fimmu.2025.1593770)
Supplement: Supplementary file 1 [file DataSheet1.xlsx]

## Sheet: inflammation markers
date	ESR（0-20mm/h）		HS-CRP（0-3mg/L）
30-Dec-2016	28		11.69
17-Feb-2017	2		0.05
14-Apr-2017	3		0.07
31-Jul-2017	7		0.07
1-Sep-2017	23		5
20-Sep-2017	6		0.3
12-Dec-2017	86		64.8
29-Dec-2017	92		66.6
30-Jan-2018	11		1.71
21-Feb-2018	86		60.8
21-Mar-2018	6		0.8
23-Apr-2018	8		0.8
23-May-2018	14		3
6-Jun-2018	11		1
3-Jul-2018	29		36
14-Jul-2018	10		1
8-Aug-2018	2		2.4
14-Sep-2018	9		2
30-Oct-2018	2		1.8
19-Dec-2018	20		9.5
16-Jan-2019	5		2.7
11-Mar-2019	53		121
18-Mar-2019	26		6.3
29-May-2019	59		64.2
3-Jul-2019	4		1.3
16-Aug-2019	23		26.5
27-Sep-2019	11		35.3
8-Nov-2019	41		42.9
24-Dec-2019	20		32.1
10-Feb-2020	7		0.14
17-Mar-2020	1		3.14
17-Apr-2020	8		0.04
4-Jul-2020	4		0.449
30-Jul-2020	2		3.14
7-Sep-2020	5		3.14
12-Oct-2020	3		3.14
16-Nov-2020	2		3.14
18-May-2021	7		1.55
29-Jun-2021	13		6.09
10-Aug-2021	10		1.51
25-Sep-2021	7		1.16
30-Oct-2021	2		1
25-Dec-2021	30		2.86
21-May-2022	15		1.33
20-Jul-2022	11		1.49
1-Dec-2022	17		1.63
30-Jan-2023	2		2.86
1-Jun-2023	14		1.71
28-Oct-2023	9		1.74
24-Jan-2024	16		1.7
20-Apr-2024	25		1.84

## Sheet: safety indicators
	WBC（4-10 10^9/L）			HB（110~150g/L）			ALT（7.0-40.0U/L）	CR（41-111μmol/L）
30-Dec-2016	11.69		18-May-2021	130		18-May-2021	9.1	71
17-Feb-2017	7.87		29-Jun-2021	123		29-Jun-2021	26.1	79
14-Apr-2017	7.49		10-Aug-2021	135		10-Aug-2021	17.6	62.5
31-Jul-2017	6.14		25-Sep-2021	123		25-Sep-2021	9.6	71
1-Sep-2017	6.61		30-Oct-2021	133		30-Oct-2021	11.1	66
20-Sep-2017	6.4		25-Dec-2021	129		25-Dec-2021	66.7	58
12-Dec-2017	9.1		21-May-2022	136		21-May-2022	10.6	57
29-Dec-2017	7.3		20-Jul-2022	130		20-Jul-2022	14.4	52.3
21-Feb-2018	9.25		1-Dec-2022	148		1-Dec-2022	11.6	55
21-Mar-2018	9.3		30-Jan-2023	133		30-Jan-2023	18.1	59
23-Apr-2018	10.1		1-Jun-2023	126		1-Jun-2023	9.6	58
23-May-2018	9.5		20-Apr-2024	129		28-Oct-2023	14.3	58
6-Jun-2018	10.6		26-Dec-2024	134		24-Jan-2024	10	55.5
3-Jul-2018	12					20-Apr-2024	10.7	53
8-Aug-2018	11.6					26-Dec-2024	14	55.3
14-Sep-2018	11.8
19-Dec-2018	16.3
16-Jan-2019	13.6
11-Mar-2019	14.4
18-Mar-2019	14.5
29-May-2019	16.6
3-Jul-2019	22.4
16-Aug-2019	19.7
27-Sep-2019	17.4
8-Nov-2019	20.3
24-Dec-2019	17
10-Feb-2020	14.26
17-Mar-2020	14.62
17-Apr-2020	12.37
4-Jul-2020	13.56
30-Jul-2020	7.96
7-Sep-2020	9.09
12-Oct-2020	8.84
16-Nov-2020	8.74
